# Supplementary material for: Resistance associated metabolite profiling of Aspergillus leaf spot in cotton through non-targeted metabolomics
Source: PLoS One. 2020 Feb 12;15(2):e0228675. doi: 10.1371/journal.pone.0228675 (PMC7015376; doi:10.1371/journal.pone.0228675)
Supplement: S1 Table — (XLSX) [file pone.0228675.s001.xlsx]

## Sheet: Sheet1
Table 1: Resistance Related Constitutive (RRC) metabolites identified in cotton leaf in imparting leaf spot resistance.
m/z	Retention time (min)	Mass Error (ppm)	Metabolites	Chemical Group	Compound Datbase ID	Fold Change
						RMSM	RTST	STSM	RTRM
579.265	4.33335	-0.452897	7,8-Dihydrovomifoliol 9-[rhamnosyl-(1->6)-glucoside]	Fattyacid	HMDB0029770	3.79
839.501	13.7993	2.2053	PA(22:2(13Z,16Z)/22:6(4Z,7Z,10Z,13Z,16Z,19Z))	Glycerophospholipid	LMGP10010785	3.64		4.66
623.126	2.34133	3.4454	Nelumboside	Flavonoid	HMDB0038464	3.28			0.35
861.485	13.7993	0.323359	Cyclotricuspidoside C	Terpenoid	HMDB0033636	2.42
839.51	9.72105	3.33365	PI(16:0/20:5(5Z,8Z,11Z,14Z,17Z))	Glycerophospholipid	LMGP06010874	2.25		2.17
551.271	3.62922	0.676598	(3b,9R)-5-Megastigmene-3,9-diol 9-[apiosyl-(1->6)-glucoside]	Fattyacid	HMDB0038327	1.95			0.52
719.359	9.60253	3.65812	Elaterinide	Steroid	HMDB0035893	1.9			0.29
591.261	8.35645	2.06813	Morellinol	Organoheterocyclic compound	HMDB0034352	1.86			0.35
189.04	0.654617	3.49895	(Z)-But-1-ene-1,2,4-tricarboxylate(Homo-cis-aconitate)	Fattyacid	63456	1.79
147.029	2.40413	-3.77598	Citramalic acid	Fattyacid	HMDB0000426	1.73
637.432	9.55858	0.111973	3-O-(2-O-(2E-decenoyl)-alpha-L-rhamnopyranosyl)-3-hydroxydecanoic acid	Fattyacid	LMFA13030004	1.72	0.68	1.98
546.286	7.38128	-1.69756	His Glu Met Ile	Polypeptide	152886	1.71			0.54
413.379	9.55483	1.552	Stigmasterol	Steroid	HMDB0000937	1.4			0.67
271.061	2.97543	1.85865	Aromadendrin(dihydrokaemferol)	Flavonoid	HMDB0030847	1.4
363.045	10.1266	2.73649	Dipropyl trisulfide	Organosulfur compound	HMDB0032825	1.37		0.68	0.6
144.139	11.7005	4.27778	2,4,4-Trimethylcyclopentanone	Organooxygen compound	HMDB0031197	1.14
709.518	11.0626	-0.962134	delta2-THA (δ2-tetracosahexaenoic acid)	Fattyacid	LMFA01030852	1.12
261.11	4.41228	1.04691	2,2,4,4,-Tetramethyl-6-(1-oxopropyl)-1,3,5-cyclohexanetrione	Terpenoid	HMDB0033191	1.08		1.16
Compound Databse ID= HMDB: Human Metabolome Database, LMGP and LMFA : LIPID-MAPS, Number: METLIN.
RMSM: R_Mock vs. S_Mock, RTST: R_Treat vs. S_Treat, STSM: S_Treat vs. S_Mock, RTRM: R_Treat vs. R_Mock
Mock: Inoculated with Water, Treat: Inoculated with Pathogen
