# Supplementary material for: Resistance associated metabolite profiling of Aspergillus leaf spot in cotton through non-targeted metabolomics
Source: PLoS One. 2020 Feb 12;15(2):e0228675. doi: 10.1371/journal.pone.0228675 (PMC7015376; doi:10.1371/journal.pone.0228675)
Supplement: S2 Table — (XLSX) [file pone.0228675.s002.xlsx]

## Sheet: Sheet1
Table 2: Resistance Related Induced (RRI) metabolites determined in cotton leaf imparting leaf spot resistance.
m/z	Retention time (min)	Mass Error (ppm)	Metabolites	Chemical group	Compound ID	Fold Change
						RMSM	RTST	STSM	RTRM
131.046	0.562683	-4.99978	L-Asparagine	Amino acid	14		60.9
925.483	5.76958	4.21836	Tuberoside A (Allium tuberosum)	Steroid	HMDB0035481		50.04
856.584	7.81018	1.95454	PC(20:5(5Z,8Z,11Z,14Z,17Z)/20:1(11Z))	Glycerolipid	HMDB0008505		45.51		5.02
671.319	0.520467	-4.23082	N2-Fructopyranosylarginine	Amino acid	HMDB0041541		26.9
798.368	6.53377	-2.31827	(2S,4S,6S)-2-[2-(4-Hydroxy-3-meyhoxyphenyl)ethyl]tetrahydro-6-(4,5-dihydroxy-3-methoxyphenyl)-2H-pyran-4-ol	Phenylpropanoid	HMDB0030502		21.33		7.41
925.482	5.62452	-0.59538	PI(18:4(6Z,9Z,12Z,15Z)/22:6(4Z,7Z,10Z,13Z,16Z,19Z))	Glycerolipid	LMGP06010423		21.26
589.246	8.24207	2.66839	Chlorophyll c	Organoheterocyclic compounds	HMDB0031147		17.03
767.422	6.32835	0.204674	Cinnzeylanol	Terpenoid	HMDB0036010		15.6		2.85
925.52	7.07193	4.53794	Calenduloside B	Terpenoid	HMDB0039413		14.14	0.08
947.523	7.0738	0.836261	Vinaginsenoside R6	Terpenoid	HMDB0040420		13.15	0.11
871.508	6.24772	-1.73245	PI(P-18:0/17:2(9Z,12Z))	Glycerolipid	LMGP06030039		12.06	0.09
917.476	4.9975	0.893839	Melongoside O	Steroid	HMDB0030040		11.96
947.486	4.93408	0.124736	Asparagoside D	Steroid	HMDB0031836		11.78
931.492	5.57328	1.4594	b-Chlorogenin 3-[2'',4''-dirhamnosylglucoside]	Steroid	HMDB0036245		11.59	0.24
933.472	5.061	1.93096	Alliofuroside A	Steroid	HMDB0041051		10.98
913.481	6.16627	3.08648	Dioscin	Steroid	67253		10.59	1.2
855.379	4.30648	1.07388	Pisumoside A.	Terpenoid	HMDB0037126		10.46	0.2
851.483	6.16532	-0.698377	PGP(16:0/20:4(5Z,8Z,11Z,14Z))	Glycerolipid	HMDB0013482		10.45	0.11
902.517	6.59192	2.14654	PS(DiMe(11,3)/MonoMe(11,5))	Glycerolipid	HMDB0061558		9.86
945.472	5.39628	2.53977	1alpha,3beta,22R-Trihydroxyergosta-5,24E-dien-26-oic acid 3-O-b-D-glucoside 26-O-[b-D-glucosyl-(1->2)-b-D-glucosyl] ester	Steroid	HMDB0040399				9.77
251.031	0.559167	2.8465	(-)-Dioxibrassinin	Amino acid	HMDB0038634		9.69
777.408	5.21855	3.85992	Schidigerasaponin C2	Steroid	HMDB0036251		9.009	0.16
901.482	5.65338	2.2515	Torvoside F	Steroid	HMDB0041531		8.95	0.2
467.138	2.76395	4.06109	(2Z,4'Z)-2-(5-Methylthio-4-penten-2-ynylidene)-1,6-dioxaspiro[4.4]non-3-ene	Organooxygen compounds	HMDB0032660				8.87
921.463	6.15765	-4.69201	PI(20:5(5Z,8Z,11Z,14Z,17Z)/18:4(6Z,9Z,12Z,15Z))	Glycerolipid	LMGP06010632		8.87	0.14	1.87
848.507	6.52562	0.0395538	PS(DiMe(11,3)/DiMe(11,3))	Glycerolipid	HMDB0061552		8.82	0.12
865.757	0.520467	0.0484249	TG(14:0/22:6(4Z,7Z,10Z,13Z,16Z,19Z)/o-18:0)	Glycerolipid	HMDB0042930		8.65
835.489	7.2631	0.592943	PG(16:0/22:5(7Z,10Z,13Z,16Z,19Z))	Glycerolipid	HMDB0010583		7.82	0.15	2.01
848.555	7.96358	-1.52572	PC(16:0/22:4(7Z,10Z,13Z,16Z))	Glycerolipid	HMDB0007988		7.79	0.11	2.41
751.394	4.79598	-1.36867	PG(12:0/20:5(5Z,8Z,11Z,14Z,17Z))	Glycerolipid	LMGP04010063		7.79	0.22	3.45
768.493	7.25465	4.68829	Oleanolic acid 3-[glucosyl-(1->4)-xyloside]	Terpenoid	HMDB0036357		7.39	0.2
758.472	6.47602	-1.27222	PS(O-18:0/14:1(9Z))	Glycerolipid	LMGP03020021		7.19	0.22
827.408	4.77985	-3.27745	PI(13:0/18:4(6Z,9Z,12Z,15Z))	Glycerolipid	LMGP06010049		7.1	0.23
799.376	4.38405	0.276578	(3x,5x,10x)-9,10-Didehydroisohumbertiol O-[rhamnosyl-(1->4)-rhamnosyl-(1->2)-[rhamnosyl-(1->6)]-glucoside] (RRI*)	Carbohydrate	HMDB0040687		7.08	0.22	4.07
695.214	6.36898	4.89825	Sucrose 1',4'-(4,4'-dihydroxy-3,3'-dimethoxy-b-truxinate)	Phenylpropanoid	HMDB0036978		7.005
851.483	6.06738	-0.752123	PGP(18:1(11Z)/18:3(9Z,12Z,15Z))	Glycerolipid	HMDB0013524		6.99	0.13
937.458	6.16627	-1.18916	Tragopogonsaponin C	Terpenoid	HMDB0037912		6.98		2.33
913.481	6.06167	-4.08565	PIP(16:0/18:2(9Z,12Z))	Glycerolipid	HMDB0009926		6.92		1.83
653.353	5.29998	-2.20644	PC(O-5:0/0:0)[R]	Glycerolipid	LMGP01060020		6.88		4.43
983.481	7.15698	-4.94931	AzI	Terpenoid	HMDB0031775		6.81	0.21
785.433	6.24347	3.98662	1alpha,3beta,22R-Trihydroxyergosta-5,24E-dien-26-oic acid 3-O-b-D-glucoside 26-O-b-D-glucosyl ester	Steroid	HMDB0040398		6.61	0.2
827.497	7.8018	-2.51266	1-(8-[5]-ladderane-octanyl)-2-(8-[3]-ladderane-octanyl)-sn-glycero-3-phospho-(1'-sn-glycerol)	Glycerolipid	LMGP04040004		6.58		2.62
871.539	7.56538	1.09595	Pyropheophytin b	Organoheterocyclic compounds	HMDB0034248				6.56
769.491	7.9714	2.94469	MGDG(18:5(3Z,6Z,9Z,12Z,15Z)/18:4(6Z,9Z,12Z,15Z))	Glycerolipid	LMGL05010011		6.47	0.09
719.404	5.14363	-1.87478	PA(20:5(5Z,8Z,11Z,14Z,17Z)/15:0)	Glycerolipid	LMGP10010651		6.45		3.67
843.493	6.79657	-0.611643	1-(8-[3]-ladderane-octanoyl)-2-(8-[3]-ladderane-octanyl)-sn-glycero-3-phospho-(1'-sn-glycerol)	Glycerolipid	LMGP04110004		6.39	0.18
705.459	7.88153	2.44754	Prostaglandin	Fatty acyls	HMDB0001220	0.432	3.94	0.254	2.211
781.372	6.78825	2.76544	Bis(glutathionyl)spermine	Aminoacid	63643			0.25
538.341	5.26925	3.78981	Baptifoline	Alkaloid	HMDB0033481		0.39
705.08	1.94623	2.37374	Petunidin	Flavonoids	HMDB0003173			0.5
246.222	4.29963	2.26057	(5R,8R)-8-ethyl-5-(hept-6-yn-1-yl)-1,2,3,5,8,8a-hexahydroindolizine	Alkaloid	263895		6.36		2.97		6.36644
842.568	7.01408	0.482415	PS(O-16:0/22:1(11Z))	Glycerolipid	LMGP03020015		6.25		1.98		6.25797
507.275	8.21972	-3.28139	(+)-Setoclavine	Alkaloid	HMDB0033428		6.23				6.23954
768.493	7.10513	-1.53242	1-(6-[3]-ladderane-hexanoyl)-2-(8-[3]-ladderane-octanyl)-sn-glycerophosphoethanolamine	Glycerolipid	LMGP02080008		6.13	0.13			6.13265
852.588	8.43678	0.273309	PC(14:1(9Z)/24:1(15Z))	Glycerolipid	HMDB0007927		5.95	0.31	2.22		5.95716
899.477	6.06167	0.75204	PGP(18:2(9Z,12Z)/22:6(4Z,7Z,10Z,13Z,16Z,19Z))	Glycerolipid	HMDB0013561		5.71	0.2			5.71418
785.47	7.89965	0.6214	Majonoside R2	Terpenoid	HMDB0040418		5.66	0.18			5.66682
927.497	7.25033	1.91674	Pitheduloside B	Terpenoid	HMDB0034865		5.58				5.5857
384.229	3.74527	2.93503	Aspidofractine	Alkaloid	67375		5.58	0.31			5.58391
503.375	7.00585	3.0325	Cyclopassifloic acid B	Steroid	HMDB0038388		5.56	0.18			5.56225
941.46	7.03998	1.20549	PGP(18:3(6Z,9Z,12Z)/22:6(4Z,7Z,10Z,13Z,16Z,19Z))	Glycerolipid	HMDB0013576		5.55	0.34	2.05		5.55424
861.503	7.6043	-0.981133	PGP(18:1(11Z)/20:3(5Z,8Z,11Z))	Glycerolipid	HMDB0013525		5.54				5.54475
779.422	5.38293	4.71441	Schidigerasaponin F2	Steroid	HMDB0036244		5.53				5.53663
931.491	6.16627	0.148216	Desglucoparillin	Steroid	HMDB0038382		5.51	0.23			5.51415
735.226	9.8015	-4.58705	Labadoside	Lignin	HMDB0036397		5.48				5.48845
773.523	8.34383	4.70943	MGDG(18:3(9Z,12Z,15Z)/18:4(6Z,9Z,12Z,15Z))	Glycerolipid	LMGL05010014		5.38	0.41	2.55		5.38742
786.54	7.88153	-1.337	PC(10:0/23:0)	Glycerolipid	LMGP01010399		5.31	0.17			5.31961
786.502	6.87295	-2.95082	PE(16:0/22:6(4Z,7Z,10Z,13Z,16Z,19Z))	Glycerolipid	HMDB0008946		5.27	0.17			5.27539
489.358	6.16532	0.779934	Camelliagenin B	Terpenoid	90000		5.23		1.95		5.23048
811.384	8.00323	2.35447	Euglobal IIc	Organoheterocyclic compounds	HMDB0030036		5.21	0.17			5.21331
310.108	4.94325	-2.63536	Launobine	Alkaloid	HMDB0030217		5.08				5.08727
737.411	5.39628	-0.47972	Isonuatigenin 3-[rhamnosyl-(1->2)-glucoside]	Steroid	HMDB0030132		5.06				5.06015
947.487	6.16627	-2.50698	PI(22:6(4Z,7Z,10Z,13Z,16Z,19Z)/18:4(6Z,9Z,12Z,15Z))	Glycerolipid	LMGP06010801		5.03		2.08		5.03678
825.493	9.02213	1.09968	PG(17:2(9Z,12Z)/20:4(5Z,8Z,11Z,14Z))	Glycerolipid	LMGP04010300		5.02	0.38	2.13		5.02848
903.51	9.02213	3.09535	PGP(18:0/22:6(4Z,7Z,10Z,13Z,16Z,19Z))	Glycerolipid	HMDB0013516		5.02	0.37	2.09		5.02751
723.434	6.16532	3.85049	Desglucodesrhamnoparillin	Steroid	HMDB0033493		5.02	0.21	1.85		5.02354
611.468	8.34383	2.01902	DG(18:3(6Z,9Z,12Z)/18:4(6Z,9Z,12Z,15Z)/0:0)	Glycerolipid	HMDB0007280		5.02	0.42	2.43		5.02333
353.086	2.77282	-2.57643	Chlorogenoquinone	Organooxygen compounds	HMDB0029383		4.98	2.31			4.98335
836.592	9.0211	-1.27771	PC(o-20:0/18:3(9Z,12Z,15Z))	Glycerolipid	HMDB0013440		4.87	0.34			4.87987
770.509	6.856	-1.47786	PE(14:1(9Z)/21:0)	Glycerolipid	LMGP02010446		4.87	0.13			4.87335
907.473	6.35578	-0.335236	PI(15:0/22:6(4Z,7Z,10Z,13Z,16Z,19Z))	Glycerolipid	LMGP06010128		4.81	0.18	1.65		4.81019
795.454	7.23765	2.42354	Spinasaponin A	Terpenoid	HMDB0034533		4.75	0.17	1.88		4.75912
835.522	9.02213	-4.41082	PI(16:0/18:2(9Z,12Z))	Glycerolipid	HMDB0009784		4.75	0.41	2.1		4.75131
766.515	8.04465	-0.334976	PE(18:1(11Z)/P-18:1(11Z))	Glycerolipid	HMDB0009050		4.73		1.83		4.73968
707.438	8.06312	1.28015	Goyaglycoside c	Steroid	HMDB0038349		4.73	0.25			4.73052
763.427	6.23117	-3.33005	PA(20:5(5Z,8Z,11Z,14Z,17Z)/20:5(5Z,8Z,11Z,14Z,17Z))	Glycerolipid	LMGP10010670		4.72	0.34			4.72735
850.573	8.62558	0.725586	PC(16:1(9Z)/22:2(13Z,16Z))	Glycerolipid	HMDB0008020		4.7	0.2			4.70918
175.024	3.37637	-1.95398	Pyruvic acid	Organic acid	HMDB0000243		4.68				4.68986
779.423	5.8099	-4.56795	PG(18:4(6Z,9Z,12Z,15Z)/16:1(9Z))	Glycerolipid	LMGP04010432		4.58	0.29	2.38		4.58637
805.51	8.4339	-3.34033	PG(17:1(9Z)/22:6(4Z,7Z,10Z,13Z,16Z,19Z))	Glycerolipid	LMGP04010277		4.58		2.21		4.58247
797.433	5.65338	0.278591	Polypodoside C	Steroid	HMDB0040745		4.55		3.46		4.5538
433.113	3.59437	-1.68037	Floribundoside	Flavonoid	HMDB0033739		4.51	0.27			4.51528
723.435	6.26433	-2.07305	PA(15:1(9Z)/20:2(11Z,14Z))	Glycerolipid	LMGP10010180		4.5	0.21			4.50472
693.326	4.56357	0.0288634	Pisumoside B	Terpenoid	HMDB0037125		4.43	0.29			4.43661
852.587	7.98712	-0.68553	PC(16:1(9Z)/22:1(13Z))	Glycerolipid	HMDB0008019		4.43	0.38	1.65		4.43601
837.502	6.67713	-2.95106	SQDG(16:0/16:1(11Z))	Glycerolipid	LMGL05010007		4.4		2.76		4.40323
774.467	5.8099	-1.17114	PS(19:0/13:0)	Glycerolipid	LMGP03010872		4.33		2.63		4.33628
312.124	4.9479	4.00532	Norisodomesticine	Alkaloid	HMDB0033361		4.29				4.29044
406.164	3.11618	-1.48669	(+/-)-6-Acetonyldihydrochelerythrine	Alkaloid	69364		4.27		4.32		4.27715
489.359	6.52562	2.25958	bayogenin	Terpenoid	53775		4.25	0.27			4.25097
853.463	6.53377	-0.130251	PI(P-16:0/18:4(6Z,9Z,12Z,15Z))	Glycerolipid	LMGP06030016		4.24	0.25			4.24386
607.349	4.77187	4.05722	Phe Phe Arg Arg	Polypeptide	137374		4.24	0.33			4.24292
663.102	3.50173	4.90036	Patuletin	Flavonoid	HMDB0030802		4.16				4.16538
611.468	9.0211	2.41763	DG(18:4(6Z,9Z,12Z,15Z)/18:3(6Z,9Z,12Z)/0:0)	Glycerolipid	58875		4.13	0.47	1.98		4.13217
565.208	7.14018	-0.0305595	Divanillyltetrahydrofuran ferulate	Phenylpropanoid	HMDB0032730		4.06		2.32		4.06969
830.546	5.67145	-0.314572	PC(20:4(5Z,8Z,11Z,14Z)/P-18:1(9Z))	Glycerolipid	HMDB0008458		4.05				4.05169
979.256	3.37637	-1.08936	Floribundoside	Flavonoid	HMDB0038823		4.003				4.0037
737.307	4.51833	-1.94917	7-Hydroxydehydroglaucine	Alkaloid	HMDB0033084		3.98		2.93		3.98688
774.467	5.69607	4.96734	(25S)-Spirostane-3b,5b,6a-triol 3-[4''-rhamnosylglucoside]	Steroid	HMDB0035488		3.95		2.56		3.95678
531.149	6.3198	-2.52423	4'-Hydroxyacetophenone 4'-[4-hydroxybenzoyl-(->5)-apiosyl-(1->2)-glucoside]	Carbohydrate	HMDB0036332		3.94	1.98			3.94668
847.521	7.02245	-2.11062	PS(18:3(9Z,12Z,15Z)/22:6(4Z,7Z,10Z,13Z,16Z,19Z))	Glycerolipid	HMDB0012417		3.94	0.36	1.67		3.94542
464.213	7.1616	0.47681	Crosatoside B	Carbohydrate	HMDB0039253		3.94	0.27			3.94531
759.41	6.84878	1.0248	Glucoconvallasaponin B	Steroid	HMDB0034327		3.93	0.19			3.932
749.448	8.49487	1.02823	Pitheduloside A	Terpenoid	HMDB0031357				3.87		3.8721
875.466	6.53737	2.45765	(3b,16a,20R)-3,16,20,22,25-Pentahydroxy-5-cucurbiten-11-one 3-[glucosyl-(1->6)-glucoside]	Steroid	HMDB0035345		3.85	0.34			3.85006
133.014	0.65165	-4.76176	L-Malic acid	Organic acid	HMDB0000156		3.81				3.81916
867.512	8.33077	0.972535	Koryoginsenoside R1	Terpenoid	HMDB0041351		3.81				3.8184
995.718	0.520467	4.84635	TG(22:6(4Z,7Z,10Z,13Z,16Z,19Z)/20:5(5Z,8Z,11Z,14Z,17Z)/22:6(4Z,7Z,10Z,13Z,16Z,19Z))	Glycerolipid	HMDB0010560		3.78				3.78757
591.172	3.50173	-0.190512	4'-Hydroxyacetophenone 4'-[4-hydroxy-3,5-dimethoxybenzoyl-(->5)-apiosyl-(1->2)-glucoside]	Tannin	HMDB0036333		3.76	0.25			3.76903
873.479	8.73287	2.19508	Sarsasapogenin 3-[4''-glucosyl-6''-arabinosylglucoside] (RRI*)	Steroid	HMDB0030233		3.73	2.4	3.03		3.73029
949.501	5.6266	0.0517395	Torvoside B	Steroid	HMDB0041529		3.69	0.28	1.75		3.69785
841.491	8.44257	4.76293	PI(15:0/20:5(5Z,8Z,11Z,14Z,17Z))	Glycerolipid	LMGP06010123		3.68	0.37	1.71		3.68706
365.102	3.50173	-1.79508	Wampetin	Phenylpropanoid	HMDB0030080		3.66	0.28			3.66303
931.492	7.01377	1.5461	Tuberoside D	Steroid	HMDB0034304				3.65		3.65219
785.435	8.73287	2.21294	Torvoside C	Steroid	HMDB0029623		3.62	0.24	2.62		3.62167
592.46	9.06262	4.3219	alpha-Spinasterol 3-glucoside	Steroid	HMDB0033775		3.61		1.97		3.61378
789.519	7.02245	2.17096	N-arachidonoyl alanine	Fattyacid	LMFA08020153		3.58		1.78		3.58962
365.102	3.35952	-1.02684	Glycyrol	Falvonoid	HMDB0033882		3.5	0.32			3.50453
846.649	0.544783	-4.70949	3-methoxy-4-hydroxy-5-all-trans-decaprenylbenzoate	Terpenoid	HMDB0062355		3.5		2.15		3.50261
545.167	3.2338	2.50328	Molludistin 2''-rhamnoside	Flavonoid	HMDB0037418		3.49				3.49927
472.21	6.06738	3.41363	Arg Gly Cys His	Polypeptide	217505		3.45	0.26			3.45272
341.108	0.6314	-1.40385	Cellobiose	Carbohydrate	HMDB0000055		3.43				3.43807
545.167	3.4528	3.71265	Chrysin 7-[rhamnosyl-(1->4)-glucoside]	Flavonoid	HMDB0039934		3.42				3.42712
803.495	8.73203	-0.100799	SQDG(16:0/14:0)	Glycerolipid	LMGL05010005		3.4	0.24			3.40509
895.509	7.75995	4.56891	Hoduloside III	Terpenoid	HMDB0039072				3.39		3.39332
435.128	3.57075	-2.76897	Phlorizin	Flavonoid	HMDB0036634		3.39	0.24			3.39144
335.259	7.9714	1.28669	MG(0:0/18:3(6Z,9Z,12Z)/0:0)	Glycerolipid	HMDB0011539		3.38	0.33			3.38331
561.416	7.88153	1.67249	Dihydropanaxacol	Fattyacid	HMDB0032675		3.37	0.29			3.37594
383.097	2.78185	-3.65445	Eleutheroside B1	Phenylpropanoid	HMDB0029549		3.37				3.37435
507.166	5.6266	-0.339346	4,7-Didehydroneophysalin B	Steroid	HMDB0039695		3.34		2.24		3.34851
993.253	3.10088	1.33028	Quercetin 3-(6''-sinapoylsophorotrioside)	Flavonoid	HMDB0041267		3.3				3.3082
781.475	7.56233	2.58496	Acutoside A	Terpenoid	HMDB0031021		3.29				3.29542
445.076	3.61178	-2.7723	6-Hydroxykaempferol 3-glucoside	Flavonoid	HMDB0040478		3.28				3.28024
951.497	8.73287	-3.86884	PIP[3'](17:0/20:4(5Z,8Z,11Z,14Z))	Glycerolipid	LMGP07010002		3.27		3.4		3.2781
685.343	4.44647	1.50154	Arg Phe Tyr Arg	Polypeptide	217473		3.27		2.1		3.27247
803.215	9.74962	-1.88404	Brassicoside	Flavonoid	HMDB0029480		3.26				3.26917
561.38	6.16532	2.13168	Asparagoside A	Steroid	HMDB0030046		3.24	0.31			3.24493
311.222	5.30845	-3.28847	4-Hydroxynonenal	Fattyacid	HMDB0004362		3.19				3.19181
381.079	0.62955	-0.311398	Inulobiose	Carbohydrate	HMDB0029898		3.18				3.1815
385.128	3.46705	0.0977874	Isolicopyranocoumarin	Flavonoid	HMDB0035479		3.17	0.36			3.17663
749.447	7.94798	-0.176161	28-Glucosylsiaresinolate 3-arabinoside	Terpenoid	HMDB0037909		3.16	0.29			3.16714
427.359	8.92398	3.64033	(3beta,23E)-3-Hydroxy-27-norcycloart-23-en-25-one	Steroid	HMDB0037382		3.08				3.08063
765.481	8.43678	3.31838	Ginsenoside La	Terpenoid	HMDB0039647				3.07		3.07417
297.064	3.26807	-2.93386	N-Methoxyspirobrassinol methyl ether	Organoheterocyclic compounds	HMDB0041059		3.05				3.05723
609.182	3.45107	-1.21407	Aloinoside B	Benzenoids	HMDB0035784		3.05				3.0561
491.282	7.9237	-1.53376	Lys Asp Thr Lys	Polypeptide	168607		3.04				3.04518
439.076	0.6314	1.51278	1-Propenyl 1-(1-propenylthio)propyl disulfide	Organosulfur compounds	HMDB0038967		3.03				3.03106
303.086	4.62687	-3.34573	4-Methyl-epicatechin	Flavonoid	HMDB0029228		3.01				3.01052
269.175	3.85968	1.83095	3,11,12-Trihydroxy-1(10)-spirovetiven-2-one	Terpenoid	HMDB0038154		2.99				2.9949
489.358	7.58757	0.558904	Pitheduloside I	Terpenoid	HMDB0034036		2.95				2.95933
691.351	4.40182	3.42248	Epirosmanol	Terpenoid	HMDB0035812				2.86		2.86976
409.347	8.87408	1.92985	24-Norursa-3,12-dien-11-one	Terpenoid	265083			2.83			2.83716
747.432	6.77985	3.91402	Torvonin A	Steroid	HMDB0030732		2.83	0.24			2.83323
781.439	6.37838	2.21763	Cynarasaponin F	Terpenoid	HMDB0039561		2.81	0.23			2.81272
963.242	3.12828	1.33075	Quercetin 3-(6''''-feruloylglucosyl)-(1->2)-galactosyl-(1->2)-glucoside	Flavonoid	HMDB0030415		2.75				2.75906
306.076	3.10088	-1.96873	Glutathione	Amino acid	44		2.71				2.71407
293.212	5.67965	2.26674	Sterebin A	Terpenoid	HMDB0035337			2.67			2.67993
545.328	8.87408	3.31758	Prorepensin	Flavonoid	51912			2.66			2.66683
933.504	6.66835	-2.32191	(3b,5b,22a,25R)-Furostane-22-methoxy-3,26-diol 3-[glucosyl-(1->2)-glucoside] 26-glucoside	Steroid	HMDB0034375		2.66				2.66484
755.423	6.39538	0.536382	(3b,16a,20R)-25-Acetoxy-3,16,20,22-tetrahydroxy-5-cucurbiten-11-one 3-glucoside	Steroid	HMDB0035346				2.65		2.65047
635.302	9.09715	0.314775	Argenteane	Lignin	HMDB0039454		2.64				2.64079
146.045	0.5808	-4.24793	L-Glutamate	Amino acid	19		2.62				2.62666
513.25	7.72695	3.26446	FISSINOLIDE	Terpenoid	43955		2.62	0.48			2.6252
132.03	0.57245	-2.67615	L-Aspartic Acid	Fattyacid	15		2.56				2.56797
919.492	5.67113	1.15304	Trigoneoside Xb	Steroid	HMDB0036484				2.52		2.5241
271.06	4.58153	-4.19026	Oroselone	Phenylpropanoid	HMDB0033925		2.49				2.49309
713.412	7.34473	0.264521	Cyclopassifloside VII	Terpenoid	HMDB0036300		2.44				2.44157
679.335	4.26772	3.68638	Olitorin	Steroid	HMDB0034361				2.4		2.40273
609.277	3.67302	1.97116	Benzosimuline	Alkaloid	HMDB0031930		2.33				2.32998
410.16	5.12718	0.581121	Acetylcorynoline	Alkaloid	73548		2.3				2.30784
591.23	3.22463	-3.31957	Methionyl-Phenylalanine	Amino acid	HMDB0028980		2.3				2.30351
491.282	8.21058	-1.50417	Asparaginyl-Isoleucine	Amino acid	HMDB0028734		2.26				2.26361
471.207	6.50078	-2.54522	N-a-Acetyl-L-arginine	Amino acid	HMDB0004620		2.18				2.18712
457.368	10.4959	-1.04565	(20S,24E)-20,26-Dihydroxy-24-dammaren-3-one	Terpenoid	HMDB0033256		2.17				2.17763
846.649	0.544783	-4.70949	3-methoxy-4-hydroxy-5-all-trans-decaprenylbenzoate	Terpenoid	HMDB0062355				2.15		2.15876
184.073	0.5762	0.807291	Phosphocholine	Glycerolipid	3318				2.15		2.15187
309.087	2.4621	0.788053	Flazine	Alkaloid	HMDB0033459		2.1	0.47			2.10234
307.081	2.4621	2.92865	(+)-Gallocatechin	Flavonoid	47219		2.04	0.47			2.04034
417.212	3.56197	-3.16456	9-Hydroxy-7-megastigmen-3-one glucoside	Fattyacid	HMDB0040701		2.03				2.03241
449.29	4.9641	0.365063	(ent-2b,4S,9a)-2,4,9-Trihydroxy-10(14)-oplopen-3-one 2-(2-methylbutanoate) 9-(3-methyl-2E-pentenoate)	Terpenoid	HMDB0040993				1.98		1.98951
489.359	8.73203	2.63516	Arjunolic acid	Terpenoid	HMDB0034502				1.93		1.93638
595.166	3.3431	1.25543	Biorobin	Flavonoid	HMDB0037574				1.89		1.89327
447.093	3.418	-1.64436	Orientin	Falvonoid	HMDB0030614		1.88				1.88211
609.124	2.67028	-1.4262	Theaflavin	Flavonoid	HMDB0005788		1.87	0.53			1.87084
451.115	3.41372	-0.43065	3-Phenoxybenzoic acid	Benzenoids	HMDB0041807		1.85				1.8522
393.121	3.84152	-1.325	cyclic N-Acetylserotonin glucuronide	Carbohydrate	HMDB0060812		1.83				1.83409
314.865	0.6142	4.78833	Dimethyl tetrasulfide	Organo sulfer compound	HMDB0041065			1.82			#DIV/0!
449.109	3.05345	-0.40545	Miscanthoside	Flavonoid	HMDB0029544		1.76				1.76179
611.143	2.8042	-3.41823	Cepharadione A	Alkaloid	HMDB0034364		1.75				1.75225
335.258	10.0116	2.51195	Lycopersiconol	Steroid	HMDB0029583		1.73	0.52			1.72996
502.183	7.19067	0.741096	Minocycline	Phenylpropanoid	HMDB0015152		1.68				1.6876
625.141	3.12828	0.368509	Kaempferol 3-xylosylglucoside	Flavonoid	HMDB0039507		1.65				1.65159
465.103	3.31975	0.607451	Quercetin 3-O-glucoside	Flavonoid	64227		1.64				1.64495
287.055	3.42153	-0.0243032	Citreorosein	Benzenoids	71911		1.62				1.62445
301.033	3.30153	-4.20904	Quercetin	Flavonoid	HMDB0005794		1.5				1.50815
583.416	8.65833	2.39567	Heteroxanthin	Terpenoid	HMDB0036873		1.48				1.48266
567.421	7.98712	1.84375	Nigroxanthin	Terpenoid	HMDB0037122				1.41		1.4134
621.437	10.4881	0.250713	(20R)-Ginsenoside Rh2	Terpenoid	HMDB0039544				1.34		1.34228
397.383	10.492	0.197636	Clionasterol	Steroid	HMDB0000649			1.28	1.43		1.28703
271.024	3.18277	-2.19647	QUINALIZARIN	Benzenoids	43515		1.28				1.28552
245.081	9.84115	-4.52376	Dihydrowyerone acid	Fattyacid	HMDB0039493		1.21				1.21325
261.11	4.41228	1.04691	2,2,4,4,-Tetramethyl-6-(1-oxopropyl)-1,3,5-cyclohexanetrione	Terpenoid	HMDB0033191		1.16				1.16012
725.446	7.33638	3.80245	1,2-ditetradecanoyl-sn-glycero-3-phosphosulfocholine	Glycerolipid	LMGP00000051				2.51		2.51637
821.542	11.054	0.139528	MGDG(18:2(9Z,12Z)/18:3(9Z,12Z,15Z))	Glycerolipid	LMGL05010024				1.59		1.59718
525.356	10.4959	-0.427934	PG(O-20:0/0:0)	Glycerolipid	LMGP04060001		1.7				1.70951
637.432	9.55858	0.111973	3-O-(2-O-(2E-decenoyl)-alpha-L-rhamnopyranosyl)-3-hydroxydecanoic acid	Fattyacid	LMFA13030004		1.98				1.98842
839.51	9.72105	3.33365	PI(16:0/20:5(5Z,8Z,11Z,14Z,17Z))	Glycerolipid	LMGP06010874			2.23			2.239
637.318	9.0876	-2.51166	Asp Tyr Asn Leu Leu	Polypeptide	264750			2.46			2.46965
613.484	9.5307	2.86808	DG(14:0/22:6(4Z,7Z,10Z,13Z,16Z,19Z)/0:0)	Glycerolipid	58669		2.64				2.64418
619.286	6.38648	0.874501	PI(18:2(9Z,12Z)/0:0)	Glycerolipid	LMGP06050010		3.34				3.34898
147.029	2.40413	-3.7756	Citramalic acid	Fattyacid	HMDB0000426	1.7	2.1		6.4
433.205	3.91937	-1.11551	N-a-acetylcitrulline	Aminoacid	HMDB000856
348.9427m/z	0.512433	3.54339	Raphanusamic acid	Aminoacid	HMDB0041280		0.3
Compound Databse ID= HMDB: Human Metabolome Database, LMGP and LMFA : LIPID-MAPS, Number: METLIN.
RMSM: R_Mock vs. S_Mock, RTST: R_Treat vs. S_Treat, STSM: S_Treat vs. S_Mock, RTRM: R_Treat vs. R_Mock
Mock: Inoculated with Water, Treat: Inoculated with Pathogen
